# Supplementary material for: Order and Complexity in the RNA World
Source: Life (Basel). 2023 Feb 21;13(3):603. doi: 10.3390/life13030603 (PMC10052177; doi:10.3390/life13030603)
Supplement: Supplementary file 1 [file life-13-00603-s001.zip]

Archive with 1 entries (1 files):
- life-2202700-supplementary.pdf
